# Supplementary material for: Current understanding of the Streptococcus bovis/equinus complex and its bacteriophages in ruminants: a review
Source: Front Vet Sci. 2025 May 23;12:1466437. doi: 10.3389/fvets.2025.1466437 (PMC12141233; doi:10.3389/fvets.2025.1466437)
Supplement: Supplementary file 1 [file Data_Sheet_1.zip]

Archive with 6 entries (5 files):
- Data Sheet 1/
- Data Sheet 1/Supplementar Tables 9-10.XLSX
- Data Sheet 1/Supplementary Table 11.DOCX
- Data Sheet 1/Supplementary Table 12.XLSX
- Data Sheet 1/Supplementary Table 13.DOCX
- Data Sheet 1/Supplementary Tables 1-8.XLSX
