# Supplementary material for: Current understanding of the Streptococcus bovis/equinus complex and its bacteriophages in ruminants: a review
Source: Front Vet Sci. 2025 May 23;12:1466437. doi: 10.3389/fvets.2025.1466437 (PMC12141233; doi:10.3389/fvets.2025.1466437)
Supplement: Supplementary file 1 [file Data_Sheet_1.zip › Data Sheet 1/Supplementar Tables 9-10.XLSX]

## Sheet: Supplementary Table 9
Supplementary Table 9. Features of plasmids harbored by representative SBSEC strains are available in GenBank.
Bacterial strain	Name	Accession no.	Size (bp)	AMR gene (identity %)*
S. equinus	p1_CNU_G6	CP046630.1	86344	-
	plas	CP075173.1	4851	-
S. infantarius	pSICJ18-1	CP003296.1	19829	-
S. gallolyticus	pSGG1	FR824044.1	20765	-
S. macedonicus	pSMA198	CP119173.1	12729	-
	pSMA198	HE613570.1	12728	-
	p37_1	CP113441.1	3337	-
S. pasteurianus	unnamed	CP136944.1	34665	FexA, phenicol antibiotic (98.9%)
				ErmA, macrolide antibiotic, lincosamide antibiotic, streptogramin antibiotic, streptogramin A antibiotic, streptogramin B antibiotic (85.5%)
S. alactoylticus	unnamed1	CP114884.1	4732	-
	unnamed2	CP114885.1	4565	-
S. ruminicola	p_CNU_G2	CP046920.1	86459	-
	p1_CNU_G3	CP046625.1	41625	-
*CARD database (https://card.mcmaster.ca/)

## Sheet: Supplementary Table 10
Supplementary Table 10. Identification of conjugative trasnfer systems encoded within plasmids of representative SBSEC strains.
Bacterial strain	Plasmid name	Name	Synonyms	Group	Type	E-value	Identity (%)	Coverage (%)	Start region	Stop region	Family	Strand	Reference database*
S. infantarius	pSICJ18-1	ISLla3		IS150	Insertion sequence	0	97	98	17885	19356	IS3	+	isfinder
		IS1068	IS904N, IS904	IS3	Insertion sequence	0	98	99	2837	4082	IS3	-	isfinder
S. gallolyticus	pSGG1	ISEnfa1			Insertion sequence	0	98	98	17721	18528	IS6	-	isfinder
		cn_11961_ISEnfa1			Composite transposon	0	98	98	-	-	IS6	-	isfinder
S. macedonicus	pSMA198	IS-LL6		IS3	Insertion sequence	0	97	99	6000	7253	IS3	-	isfinder
		ISS1N		IS6	Insertion sequence	0	95	99	2965	3774	IS6	+	isfinder
*Isfinder (https://www-is.biotoul.fr/scripts/ficheIS.php?name=ISSag3)
