# Supplementary material for: Current understanding of the Streptococcus bovis/equinus complex and its bacteriophages in ruminants: a review
Source: Front Vet Sci. 2025 May 23;12:1466437. doi: 10.3389/fvets.2025.1466437 (PMC12141233; doi:10.3389/fvets.2025.1466437)
Supplement: Supplementary file 1 [file Data_Sheet_1.zip › Data Sheet 1/Supplementary Table 12.XLSX]

## Sheet: Antimicrobial resistance gene
Supplementary Table 12. Identification of pathogenicity-related genes in the putative prophage regions of representative SBSEC genomes.
Bacterial strain	Region	ARO Term*	Detection Criteria	AMR Gene Family	Drug Class	Resistance Mechanism	Identity (%)	Coverage (%)
S. lutetiensis NCTC13774	1,421,660–1,467,842	vanT gene in vanG cluster	Protein homolog model	Glycopeptide resistance gene cluster, vanT G	Glycopeptide antibiotic	Antibiotic target alteration	31.7	51.6
*The putative prophage sequences were identified using comprehensive antibiotic resistance database (CARD, https://card.mcmaster.ca/)

## Sheet: Virulence factors
Supplementary Table 12. Identification of pathogenicity-related genes in the putative prophage regions of representative SBSEC genomes.
Bacterial strain	Region	ORF*	Related genes	Category	Virulence factors
S. lutetiensis NCTC13774	111,691–154,641	791	cylR2	Cytolysin	Toxin
		695	htrA/degP	Serine protease	Protease
		499	psaA	Pneumococcal surface antigen A / Metal binding protein SloC	Manganese uptake
		541	-	Capsule	Immnue evasion
		52	eno	Streptococcal enolase	Enzyme
		216	slrA	Streptococcal lipoprotein rotamase A	Adherence
		470	plr/gapA	Streptococcal plasmin receptor/GAPDH	Adherence
*The putative prophage sequences were identified using virulence factor database (VFDB, https://www.mgc.ac.cn/cgi-bin/VFs/v5/main.cgi)

## Sheet: Restriction-modification system
Supplementary Table 12. Identification of pathogenicity-related genes in the putative prophage regions of representative SBSEC genomes.
Bacterial strain	Region	No.*	Name	Synonyms	Prediction method	Type	Allele_length	E-value	Identity (%)	Coverage (%)	Gaps	Substitution	Start region	Stop region	Family	Strand	Reference database**
S. lutetiensis NCTC13774	111,691–154,641	1	ISSag3		Alignment to reference	Insertion sequence	1143	0	93.5733	97.6804	27	48	85033	86175	IS30	+	isfinder
		2	ISSag3		Alignment to reference	Insertion sequence	1161	0	94.9269	99.3986	4	55	760107	761267	IS30	-	isfinder
		4	ISLll1		Alignment to reference	Insertion sequence	998	0	98.4985	99.8999	1	14	533049	534046	IS982	+	isfinder
		7	ISLgar4		Alignment to reference	Insertion sequence	809	0	97.775	100	0	18	795602	796410	IS6	+	isfinder
S. lutetiensis 033	1,333,327–1,391,751	1	ISSag3		Alignment to reference	Insertion sequence	1143	0	93	97.8522	25	50	8230	9372	IS30	+	isfinder
S. macedonicus ACA-DC198	302,491–338,008	1	ISS1N		Alignment to reference	Insertion sequence	808	0	97.1535	100	0	23	18641	19448	IS6	-	isfinder
		2	IS905	IS905B;IS905A	Alignment to reference	Insertion sequence	1313	0	98.5529	100	0	19	34087	35399	IS256	-	isfinder
		3	ISS1N		Alignment to reference	Insertion sequence	808	0	97.1535	100	0	23	9964	10771	IS6	-	isfinder
		2_1	cn_9485_ISS1N		Inferred	Composite transposon	9485	0	97.1535	100	0	23	9963	19448	IS6	-	isfinder
		3_2	cn_8896_IS905		Inferred	Composite transposon	8896	0	98.5529	100	0	19	26503	35399	IS256	-	isfinder
		4_3	cn_9485_ISS1N		Inferred	Composite transposon	9485	0	97.1535	100	0	23	9963	19448	IS6	-	isfinder
S. macedonicus E37	1,485,895–1,507,455	2	ISSth7		Alignment to reference	Insertion sequence	1215	0	99.5062	100	0	6	8854	10068	IS5	-	isfinder
S. alactolyticus LGM	971,752–995,913	2	ISSsu6		Alignment to reference	Insertion sequence	1413	0	92.7864	99.6469	2	100	3479	4891	IS3	-	isfinder
		3	ISSsu6		Alignment to reference	Insertion sequence	1412	0	93.1449	99.435	5	92	12938	14349	IS3	-	isfinder
		4	ISSsu6		Alignment to reference	Insertion sequence	1412	0	93.7102	99.435	5	84	13	1424	IS3	-	isfinder
		6_2_4	cn_4879_ISSsu6		Inferred	Composite transposon	4879	0	93.7102	99.435	5	84	12	4891	IS3	-	isfinder
		7_2_5	cn_9457_ISSsu6		Inferred	Composite transposon	9457	0	92.7864	99.6469	2	100	3478	12935	IS3	-	isfinder
*The putative prophage sequences were identified using Mobile Element Finder (https://cge.food.dtu.dk/services/MobileElementFinder/)
**Isfinder (https://www-is.biotoul.fr/scripts/ficheIS.php?name=ISSag3)
