# Supplementary material for: Current understanding of the Streptococcus bovis/equinus complex and its bacteriophages in ruminants: a review
Source: Front Vet Sci. 2025 May 23;12:1466437. doi: 10.3389/fvets.2025.1466437 (PMC12141233; doi:10.3389/fvets.2025.1466437)
Supplement: Supplementary file 1 [file Data_Sheet_1.zip › Data Sheet 1/Supplementary Tables 1-8.XLSX]

## Sheet: Supplementary Table 1
Supplementary Table 1. Genomic features of S. equinus strains are available in GenBank.
Bacterial strain	Genome				Origin	Isolation source	Derived metagenome
	Assembly level	Length (bp)	Plasmid (accession no.)	Accession no.
colony399	Chromosome	1904424		CP070238.1
CNU_77-23	Complete genome	1911874		CP046628.1
CNU_G6	Complete genome	1997064	p1_CNU_G6 (CP046630.1)	CP046629.1
FDAARGOS_251	Complete genome	2311542		CP020438.2	Human	Feces
MDC1	Complete genome	1936555		CP059471.1
NCTC10389	Complete genome	1781995		LR134292.1		Food
NCTC8133	Complete genome	1867673		LR594042.1	Cattle	Gut
NCTC8140	Complete genome	1873522		LR134282.1
S1	Complete genome	1884420		CP076703.1
SheepZ001	Complete genome	1994270	plas1 (CP075173.1)	CP075172.1	Cattle	Gut
AG46	Contig	1930741		JNLO01
APC4007	Contig	1855301		JANHMF01	Cattle	Gut	O
APC4008	Contig	1870038		JANHME01	Human	Gut	O
AR3	Contig	2021307		FZRA01	Human	Gut
ATCC33317	Contig	1841890		AUZG01	Horse	Feces
FMD1	Contig	1935083		SPDR01	Sheep	Milk
GA-1	Contig	1799853		FMTH01
ICDDRB-NRC-S6	Contig	1849355		LPVR01	Human	Feces
JB1	Contig	1954216		AUZH01	Sheep	Milk
NBRC12057	Contig	1926856		BJMB01
NCTC10386	Contig	1759508		UHHR01
NCTC12969	Contig	1806069		UHFK01
Sb04	Contig	1875611		FNJK01
Sb10	Contig	1887161		FNJY01	Dog	Mouth
Sb17	Contig	1909978		FNMW01
Sb18	Contig	1991056		FOEX01
SIG194	Contig	1867430		SVAE01			O
SN033	Contig	1843423		ATWZ01	Human
Ye01	Contig	1931095		FNYU01	Human	Blood
ATCC9812 (type strain)	Scaffold	1741734		AEVB01
2B	Scaffold	1919820		JNKQ01	Human	Gut
ATCC700338	Scaffold	2083084		AEEL01		Feces
B315	Scaffold	1786673		AUJD01
C277	Scaffold	1825979		FNKC01
ES1	Scaffold	1827295		FODM01	Cattle	Gut
H24	Scaffold	1875780		FNZS01
HC5	Scaffold	1846241		JPGC01	Goat	Feces	O
MGYG-HGUT-01363	Scaffold	1741734		CABKPJ01
MPR1	Scaffold	1864122		FOFQ01
MPR2	Scaffold	1863305		FNEP01
MPR4	Scaffold	1912748		FOOP01	Goat
pGA-7	Scaffold	1796946		FNJX01
pR-5	Scaffold	1820620		FNZW01
Sb05	Scaffold	1962621		FNKE01
Sb09	Scaffold	2042259		FNGX01	Deer
Sb13	Scaffold	1878198		FOLK01	Cattle	Gut
Sb20	Scaffold	1894454		FOZA01	Sheep	Feces
SI	Scaffold	1912510		FOYC01

## Sheet: Supplementary Table 2
Supplementary Table 2. Genomic features of S. infantarius (or S. infantarius subsp. infantarius) strains are available in GenBank.
Bacterial strain	Genome				Origin	Isolation source
	Assembly level	Length (bp)	Plasmid (accession no.)	Accession no.
S. infantarius
FDAARGOS_1019 (type strain)	Complete genome	1958742		CP065994.1
NCTC13760	Contig	1974692		UHFP01	Human	Feces
S. infantarius subsp. infantarius
CJ18	Complete genome	2008249	pSICJ18-1 (CP003296.1)	CP003295.1	Goat	Milk
42	Contig	1952571		QINE01		Cheese
5334570	Contig	1896329		QINC01	Human	Blood
11FA-1	Contig	1873186		QIOR01		Milk
5147432-1	Contig	2041204		QIND01	Human	Blood
ANSES6953	Contig	1822327		QIMS01	Cattle	Milk
AVB210	Contig	1916873		JAJHPT01	Sheep	Milk
CCUG35647	Contig	1881085		QIQH01	Human
CCUG38214	Contig	1930552		QIMY01	Human	Blood
CCUG44960	Contig	1885462		QINA01	Human	Blood
CCUG46015	Contig	2161470		QIMU01	Human	Blood
CDI01	Contig	1919153		QIMX01	Cattle	Milk
CDI02	Contig	1977811		QIOS01	Cattle	Milk
CDI03	Contig	1911987		QINP01	Cattle	Milk
CDI04	Contig	1838323		QIOL01	Cattle	Milk
CDI05	Contig	1952420		QIOH01	Cattle	Milk
CDI06	Contig	2027448		QIMW01	Cattle	Milk
CDI07	Contig	1912291		QINU01	Cattle	Milk
CDI08	Contig	1904661		QIOJ01	Cattle	Milk
CDI09	Contig	1860143		QIOI01	Cattle	Milk
CDI10	Contig	1901944		QINZ01	Cattle	Milk
CDI11	Contig	2012133		QIMV01	Cattle	Milk
CDI12	Contig	2044728		QIRB01	Camel	Milk
CDI13	Contig	1959528		QIQY01	Camel	Milk
CDI14	Contig	1999777		QIQX01	Goat	Milk
CDI15	Contig	1921473		QIQK01	Goat	Milk
CJ150A	Contig	1876236		QIQG01	Goat	Milk
CJ244	Contig	1901659		QIRD01	Camel	Milk
CJ246	Contig	1990064		QIQM01	Camel	Milk
CJ250	Contig	1919969		QIRC01	Camel	Milk
CJ251	Contig	1928170		QIQF01	Camel	Milk
CJi0365	Contig	1940826		QIQE01	Human	Gut
CJi0767	Contig	2007479		QIQL01	Camel	Milk
D105	Contig	1812591		QIPY01	Camel	Milk
D1095	Contig	1817302		QIPW01	Human	Gut
D1309	Contig	1829500		QIPJ01	Human	Gut
D1382	Contig	1820277		QIOV01	Human	Gut
D1436	Contig	1831236		QIPB01	Human	Gut
D1460	Contig	1833139		QIPF01	Human	Gut
D1461	Contig	1921410		QIPG01	Human	Gut
D230	Contig	1850758		QIPV01	Human	Gut
D261	Contig	1772752		QIPI01	Human	Gut
D570	Contig	1777740		QIPH01	Human	Gut
D616	Contig	1801422		QIPL01	Human	Gut
D634	Contig	1813939		QIPS01	Human	Gut
D651	Contig	1830918		QIOZ01	Human	Gut
D726	Contig	1852539		QIPX01	Human	Gut
Is_F01	Contig	2010095		QIQJ01	Human	Feces
Is_F02	Contig	1817169		QIOU01	Human	Feces
Is_F03	Contig	1934352		QIQS01	Human	Feces
Is_F04	Contig	2048707		QIQZ01	Human	Feces
Is_F05	Contig	1989401		QINO01	Human	Feces
Is_F06	Contig	2026014		QINM01	Human	Feces
Is_F07	Contig	1920031		QIQP01	Human	Feces
Is_F08	Contig	2041063		QINL01	Human	Feces
Is_F09	Contig	1856031		QINJ01	Human	Feces
Is_F10	Contig	1990257		QINN01	Human	Feces
Is_F12	Contig	1958824		QINI01	Dairy
Is_F13	Contig	1988116		QIRA01	Dairy
Is_F14	Contig	1978288		QIQU01	Dairy
Is_F15	Contig	1922433		QIQN01	Dairy
Is_F16	Contig	1779667		QIOT01	Dairy
Is_F18	Contig	1977642		QIQW01	Dairy
Is_F19	Contig	1978665		QIQV01	Dairy
Is_F20	Contig	1998527		QIQT01	Dairy
Is_F21	Contig	1973465		QINK01	Dairy
Is_F22	Contig	1944646		QINF01	Dairy
Is_F23	Contig	1894138		QIQR01	Dairy
Is_F24	Contig	1909573		QIQQ01	Dairy
Is_F25	Contig	1973706		QIQI01	Dairy
Is_F26	Contig	1895905		QIQO01
Is_F27	Contig	1863953		QING01
Is_F29	Contig	1953331		QINH01
J2-40-2	Contig	1853555		QINS01		Milk
Ko_C01	Contig	1921143		QIOG01	Cattle	Milk
Ko_C02	Contig	1945055		QIOC01	Human	Feces
Ko_C03	Contig	1940377		QINW01	Cattle	Milk
Ko_C04	Contig	1941091		QINV01	Cattle	Milk
Ko_C05	Contig	1845423		QIOK01	Human	Feces
Ko_C06	Contig	1875822		QIOA01	Cattle	Milk
Ko_C07	Contig	1833280		QIOO01	Cattle	Milk
Ko_C08	Contig	1802444		QIPU01	Human	Feces
Ko_C09	Contig	1896918		QIPC01	Human	Feces
Ko_C10	Contig	2062917		QINY01	Human	Feces
Ko_C11	Contig	1813610		QIQC01	Cattle	Milk
Ko_C12	Contig	1840387		QIMM01	Human	Feces
Ko_C13	Contig	1935045		QIOB01	Cattle	Milk
Ko_C14	Contig	1872873		QIOF01	Cattle	Milk
Ko_C15	Contig	1721965		QIPT01	Human	Feces
Ko_C16	Contig	1818964		QIPE01	Cattle	Milk
Ko_C18	Contig	1834159		QIQD01	Cattle	Milk
Ko_S01	Contig	1896212		QIQB01	Cattle	Milk
Ko_S02	Contig	1743216		QIOY01	Human	Feces
Ko_S03	Contig	1884150		QIOP01	Cattle	Milk
Ko_S04	Contig	1921802		QINX01	Human	Feces
Ko_S05	Contig	1848167		QIQA01	Cattle	Milk
Ko_S06	Contig	1769144		QIOX01	Human	Feces
Ko_S08	Contig	1854598		QIPZ01	Cattle	Milk
Ko_S09	Contig	1796222		QIPR01	Human	Feces
Ko_S10	Contig	1797849		QIPD01	Human	Feces
Ko_S11	Contig	1928570		QION01	Human	Feces
Ko_S12	Contig	1847634		QIPQ01	Human	Feces
Ko_S13	Contig	1822866		QIOQ01	Human	Feces
Ko_S14	Contig	1871959		QIOE01	Cattle	Milk
Ko_S15	Contig	1874876		QIOD01	Human	Feces
Ko_S16	Contig	1934043		QINT01	Human	Feces
Ko_S17	Contig	1807210		QIPO01	Human	Feces
Ko_S18	Contig	1799900		QIOW01	Human	Feces
Ko_S19	Contig	1838265		QIPP01	Human	Feces
Ko_S21	Contig	1821031		QIPN01	Human	Feces
Ko_S22	Contig	1853889		QIPM01	Human	Feces
NTUH-8	Contig	1916929		QIMT01	Human	Feces
P-24	Contig	1893344		QIMZ01	Human	Feces
P4324CNA1	Contig	1827564		JAHCZN01	Human	Feces
P4324KF1	Contig	1827584		JAHDJM01	Human	Feces
P4563CNA1	Contig	1839384		JAHCZS01	Human	Feces
P4563KF2	Contig	1839983		JAHCZQ01	Human	Feces
P-9	Contig	1970058		QINB01	Human	Feces
PA11383KF6	Contig	1849522		JAHDAL01	Human	Feces
POZ_11	Contig	1957794		QIMN01		Corn
POZ_5032	Contig	1891329		QIMQ01		Corn
POZ_6811	Contig	1918280		QIMP01		Corn
POZ_8432	Contig	1836578		QIMO01		Corn
TJ01	Contig	1963942		QINR01	Human	Feces
TJ02	Contig	1871940		QIPK01	Human	Feces
TJ03	Contig	1853437		QINQ01	Human	Feces
TJ04	Contig	1870271		QIPA01	Human	Feces
3AG-1	Scaffold	1953997		QIOM01		Milk
ATCCBAA-102 (type strain)	Scaffold	1925187		ABJK02	Human
P4324CNA2	Scaffold	1907727		JAHCZM01	Human	Feces
POZ_25124	Scaffold	1937995		QIMR01		Corn

## Sheet: Supplementary Table 3
Supplementary Table 3. Genomic features of S. lutetiensis strains are available in GenBank.
Bacterial strain	Genome			Origin	Isolation source	Derived metagenome
	Assembly level	Length (bp)	Accession no.
FDAARGOS_1018 (type strain)	Chromosome	1971124	CP066277.1			O
NCTC13774 (type strain)	Complete genome	1793521	LS483403.1
FDAARGOS_1158 (type strain)	Complete genome	1793521	CP068056.1
033	Complete genome	1975547	CP003025.1	Human	Feces
NCTC11436	Complete genome	1852036	LR134203.1
NCTC8738	Complete genome	1966581	LS483348.1
NCTC8796	Complete genome	1807172	LR594044.1
BgPS.064.S07	Contig	1924589	CABHMN01
BR_UFV01	Contig	1849765	CAJNNO01	Cattle	Gut
BR_UFV02	Contig	1854024	CAJNNP01	Cattle	Gut
BR_UFV03	Contig	1854488	CAJNNR01	Cattle	Gut
BR_UFV04	Contig	1977774	CAJNNS01	Cattle	Gut	O
BR_UFV05	Contig	1902765	CAJNNQ01	Cattle	Gut	O
CD34_MAG47	Contig	1801956	JAGISG01	Human	Tissue	O
contig_9889.circular	Contig	2013690	JBAMXO01	Human	Gut	O
DOME_MAG_11480	Contig	1869615	JAXJBQ01	Human	Feces	O
ERR10149262_bin.12_MetaWRAP_v1.3_MAG	Contig	1719716	CAUFEK01	Human	Feces	O
ERR10960933_bin.11_MetaWRAP_v1.3_MAG	Contig	1686264	CATYYY01	Human	Feces	O
ERR1430402-bin.24	Contig	1845251	CAJLFD01	Human	Gut
ERR9578180_bin.14_MetaWRAP_v1.3_MAG	Contig	1911602	CAUDFV01	Human	Feces	O
L1_007_365G1_dasL1_007_365G1_concoct_22_sub	Contig	1847904	JAGZWC01	Human	Feces
L3_132_090G1_dasL3_132_090G1_concoct_45	Contig	1880658	JAGZJV01	Human	Feces
N1_003_025G1_dasN1_003_025G1_maxbin2.maxbin.005	Contig	1844788	JAWFZA01	Human	Feces
N105	Contig	1847329	JAHLOM01	Monkey	Feces
N4_082_020G1_dasN4_082_020G1_concoct_11	Contig	1780685	JAWGXZ01	Human	Feces
N4_083_024G1_dasN4_083_024G1_maxbin2.maxbin.001	Contig	1883376	JAWGYV01	Human	Feces
N5_222_045G1_dasN5_222_045G1_concoct_6	Contig	1804985	JAWEPX01	Human	Feces
N5_225_021G1_dasN5_225_021G1_maxbin2.maxbin.009	Contig	1808257	JAWERT01	Human	Feces
NCTC8746	Contig	1849037	CABEIR01
P4296CNA1	Contig	1853606	JAHDJK01	Human	Feces
P430803	Contig	1909663	JAHDAD01	Human	Feces
P430901	Contig	1892899	JAHCZK01	Human	Feces
P430902	Contig	1894183	JAHDJJ01	Human	Feces	O
P432801	Contig	1768029	JAHCZV01	Human	Feces	O
P432802	Contig	1809342	JAHCZW01	Human	Feces	O
P4521K2	Contig	1825671	JAHDJL01	Human	Feces	O
P4561CNA1	Contig	1824049	JAHCZZ01	Human	Feces
P4561CNA2	Contig	1822427	JAHCZY01	Human	Feces
P4561KF1	Contig	1831521	JAHCZU01	Human	Feces
P4561KF2	Contig	1823989	JAHCZT01	Human	Feces
P4563KF1	Contig	1843148	JAHCZR01	Human	Feces	O
P463801	Contig	1900102	JAHDAB01	Human	Feces	O
PA11362C1(4)	Contig	1842783	JAHDAI01	Human	Feces	O
PA11380C2	Contig	1791563	JAHDAK01	Human	Feces	O
PA11380C3	Contig	1793719	JAHDAJ01	Human	Feces	O
PA11385KF6	Contig	1900273	JAHDAM01	Human	Feces	O
PA11559C2	Contig	1864887	JAHDAH01	Human	Feces	O
PA11570KF1	Contig	1850252	JAHDAG01	Human	Feces	O
PA11577KF2	Contig	1835103	JAHDAQ01	Human	Feces
PA11603CN	Contig	1823680	JAHDAO01	Human	Feces
S13	Contig	1843934	JALDVH01	Human	Endocarditis
S2_004_026G1_dasS2_004_026G1_concoct_21	Contig	1950307	JAWFQR01	Human	Feces	O
S28	Contig	1782787	JALDUU01	Human	Endocarditis
SRR16280040_bin.34_MetaWRAP_v1.3_MAG	Contig	1599128	CAUHIN01	Human	Feces
SRR20881988_bin.7_MetaWRAP_v1.3_MAG	Contig	1777615	CAUFMX01	Human	Feces
SRR22541662_bin.1_MetaWRAP_v1.3_MAG	Contig	1759286	CAUBKS01	Human	Feces
SRR7658661_bin.59_CONCOCT_v1.1_MAG	Contig	1812536	CALDXO01	Human	Gut
SRS17165167__bin34	Contig	1885574	CAUWHZ01	Cat	Gut
UBG102	Contig	2005648	RKDI01	Human	Feces
A14000368	Scaffold	1799065	JAKUXN01	Human	Blood
AM25-7	Scaffold	1887340	QSLI01	Human	Feces
AM38-16	Scaffold	1835592	QSHE01	Human	Feces	O
AM38-2	Scaffold	1827900	JAQECJ01	Human	Feces
CTOTU30118	Scaffold	1864217	DAIOBJ01		Gut	O
CTOTU4648	Scaffold	1987401	DAINLG01		Wastewater	O
CTOTU4690	Scaffold	1844825	DAITZP01		Wastewater	O
CTOTU7914	Scaffold	1526594	DAILYS01	Monkey	Feces	O
CTOTU7930	Scaffold	1550040	DAISFC01	Monkey	Feces	O
D52t1_170925_A12	Scaffold	1941208	JADPCN01	Human	Feces	O
DD06	Scaffold	1801107	LQOI01	Lemur catta	nose	O
MGYG-HGUT-00088	Scaffold	1948071	CABIZE01	Human	Gut
P4521K1	Scaffold	1858518	JAHCZL01	Human	Feces	O
P4569CNA1	Scaffold	2092202	JAHCZP01	Human	Feces	O
P4569CNA2	Scaffold	1884990	JAHCZO01	Human	Feces	O
PA11535C2	Scaffold	1964905	JAHDAN01	Human	Feces	O
PA11563C1	Scaffold	1957884	JAHDAR01	Human	Feces	O

## Sheet: Supplementary Table 4
Supplementary Table 4. Genomic features of S. gallolyticus (or S. gallolyticus subsp. gallolyticus) strains are available in GenBank.
Bacterial strain	Genome				Origin	Isolation source	Derived metagenome
	Assembly level	Length (bp)	Plasmid (accession no.)	Accession no.
S. galloyticus
FDAARGOS_666	Chromosome	2191206		CP050959.1	Human
NCTC13773 (type strain)	Complete genome	2493581		LS483409.1	Koala	Feces
FDAARGOS_755	Complete genome	2258003		CP054015.1	Human	Gut
ICDDRB-NRC-S1	Complete genome	2052496		CP013688.1	Human	Feces
UCN34	Complete genome	2350911		FN597254.1
XH2168	Complete genome	2392629		CP113954.2	Human	Blood
151RC1	Contig	2273386		JANILH01	Pig	Tonsil
A547	Contig	2302966		JAMXTE01	Human	Feces
B65	Contig	2384548		JAMXTD01	Human	Feces
ERR7167048_bin.28_MetaWRAP_v1.1_MAG	Contig	1956324		CAMMDD01	Chicken	Gut	O
ICDDRB-NRC-S3	Contig	2131986		LPVQ01	Human	Feces
LMG17956	Contig	2639074		CCBC01
MAG13	Contig	2015568		JABUSM01	Capybara	Gut	O
NCTC13767	Contig	2312921		UHFM01
Sg53	Contig	2544083		JAKEIN01	Pig	Gut
SRR15732362_bin.10_metaWRAP_v1.3_MAG	Contig	2247466		CAMCPV01	Pig	Gut	O
SRR11489771_bin.11_metaWRAP_v1.3_MAG	Contig	2399126		CAMEFM01	Pig	Gut	O
AM24-4	Scaffold	2159822		QVHT01	Human	Feces
ATCC700065	Scaffold	2370282		FOLZ01
BI02	Scaffold	2184549		NETH01	Bird	Feces
BSJ27	Scaffold	2261006		JAIMFD01	Pig
BSJ31	Scaffold	2266448		JAIMFC01	Pig
DD02	Scaffold	2530481		LQOF01	Monkey	Oral
DD03	Scaffold	2548002		LQXV01	Monkey	Oral
HRGM_Genome_1055	Scaffold	2203494		JAHYYQ01	Human	Feces	O
LMG15572	Scaffold	2368938		FPBN01
LSSP164	Scaffold	2169656		JAKTCO01	Pig	Joint
LSSP242	Scaffold	2406997		JAMDHZ01	Pig
S31	Scaffold	2222864		JALDUS01	Human	Gut
S32M_St_metabat_5	Scaffold	1033238		JAUNNL01	Tapir	Feces	O
SIG195	Scaffold	2151925		SVAF01	Goat	Feces	O
TM07-4AT	Scaffold	2155233		QVHX01	Human	Feces
VTM1R27	Scaffold	2182305		FNUH01
VTM1R29	Scaffold	2192837		FOBM01
VTM2R47	Scaffold	2178625		FOGM01
VTM3R24	Scaffold	2175210		FNGN01
VTM3R42	Scaffold	2176773		FNFJ01
S. gallolyticus subsp. gallolyticus
ATCC43143	Complete Genome	2362241		AP012053.1	Human	Blood
ATCCBAA-2069	Complete Genome	2377209	pSGG1 (FR824044.1)	FR824043.1	Human	Blood
DSM16831	Complete Genome	2492900		CP018822.1	Koala	Feces
TX20005	Complete Genome	2258003		CP077423.1	Human	Blood
A12056123	Contig	2341290		JAKUYL01	Human	Blood
A16000639	Contig	2236602		JAKUYF01	Human	Blood
B12314944	Contig	2247471		JAKUYC01	Human	Blood
B16897285	Contig	2034639		JAKUYB01	Human	Blood
NTS31106099	Contig	2311421		JYKU01	Human	Blood
A11030155	Scaffold	2211625		JAKUYP01	Human	Blood
A12017690	Scaffold	2341963		JAKUYO01	Human	Blood
A12020840	Scaffold	2341660		JAKUYN01	Human	Blood
A12028853	Scaffold	2355468		JAKUYM01	Human	Blood
A12068225	Scaffold	2341635		JAKUYK01	Human	Blood
A13000320	Scaffold	2232060		JAKUYJ01	Human	Blood
A13000718	Scaffold	2353094		JAKUYI01	Human	Blood
A14000041	Scaffold	2134750		JAKUYH01	Human	Blood
A14000169	Scaffold	2242356		JAKUYG01	Human	Blood
A16000717	Scaffold	2234500		JAKUYE01	Human	Blood
B12012321	Scaffold	2341429		JAKUYD01	Human	Blood
B17912611	Scaffold	2313793		JAKUYA01	Human	Blood
D15001661	Scaffold	2403397		JAKUXZ01	Human	Blood
D16131892	Scaffold	2243104		JAKUXY01	Human	Blood
NTS31307655	Scaffold	2332206		LXFC01	Human	Blood
NTS31301958	Scaffold	2330998		MAMV01	Human	Blood

## Sheet: Supplementary Table 5
Supplementary Table 5. Genomic features of S. macedonicus strains are available in GenBank.
Bacterial strain	Genome				Origin	Isolation source
	Assembly level	Length (bp)	Plasmid (accession no.)	Accession no.
CIP105683 (type strain)	Complete genome	2223139	pSMA198 (CP119173.1)	CP119172.1
ACA-DC198	Complete genome	2142762	pSMA198 (HE613570.1)	HE613569.1		Cheese
E37	Complete genome	2297328	p37_1 (CP113441.1)	CP113440.1		Draining-matting conveyor
679	Contig	2107416		FLZS01		Cheese
E7	Contig	2144180		JAPHJQ01		Draining-matting conveyor
E8	Contig	2167565		JAPHJU01		Draining-matting conveyor
E9	Contig	2147377		JAPHJV01		Draining-matting conveyor
E10	Contig	2144138		JAPHIY01		Draining-matting conveyor
E11	Contig	2114419		JAPHIZ01		Draining-matting conveyor
E19	Contig	2119250		JAPHJA01		Draining-matting conveyor
E20	Contig	2142390		JAPHJB01		Draining-matting conveyor
E28	Contig	2144607		JAPHJC01		Draining-matting conveyor
E29	Contig	2139788		JAPHJD01		Draining-matting conveyor
E30	Contig	2141137		JAPHJE01		Draining-matting conveyor
E38	Contig	2144223		JAPHJG01		Draining-matting conveyor
E41	Contig	2144404		JAPHJH01		Draining-matting conveyor
E42	Contig	2144652		JAPHJI01		Draining-matting conveyor
E55	Contig	2148247		JAPHJJ01		Draining-matting conveyor
E56	Contig	2144712		JAPHJK01		Draining-matting conveyor
E59	Contig	2144507		JAPHJL01		Draining-matting conveyor
E60	Contig	2148296		JAPHJM01		Draining-matting conveyor
E63	Contig	2148255		JAPHJN01		Draining-matting conveyor
E64	Contig	2144104		JAPHJO01		Draining-matting conveyor
E69	Contig	2140162		JAPHJP01		Draining-matting conveyor
E70	Contig	2140832		JAPHJR01		Draining-matting conveyor
E71	Contig	2148262		JAPHJS01		Draining-matting conveyor
E77	Contig	2092491		JAPHJT01		Draining-matting conveyor
MBF10-2	Contig	1984372		JACYFV01		Soil
P4324KF2	Contig	1924486		JAHDJO01	Human	Blood
T296	Contig	1977263		JAPHLC01		Draining-matting conveyor
T301	Contig	1997690		JAPHLD01		Draining-matting conveyor
T337	Contig	2138560		JAPHLK01		Draining-matting conveyor
T370	Contig	2143429		JAPHLM01		Draining-matting conveyor
T306	Contig	2138379		JAPHLF01		Draining-matting conveyor
T319	Contig	2131367		JAPHLH01		Draining-matting conveyor
T305	Contig	2140770		JAPHLE01		Draining-matting conveyor
T313	Contig	2122201		JAPHLG01		Draining-matting conveyor
T323	Contig	2139494		JAPHLJ01		Draining-matting conveyor
T341	Contig	2142241		JAPHLL01		Draining-matting conveyor
T320	Contig	2139612		JAPHLI01		Draining-matting conveyor
UMB0733	Contig	2163740		PKIB01	Human
19AS	Scaffold	2249955		PEBN01		Cheese
211MA	Scaffold	2008917		PEBL01		Cheese
27MV	Scaffold	2259317		PEBM01		Cheese
33MO	Scaffold	2223859		JNCV01		Cheese
UN03-98	Scaffold	1951688		JAQEPZ01	Human	Feces

## Sheet: Supplementary Table 6
Supplementary Table 6. Genomic features of S. pasteurianus strains are available in GenBank.
Bacterial strain	Genome				Origin	Isolation source	Derived metagenome
	Assembly level	Length (bp)	Plasmid (accession no.)	Accession no.
ATCC43144	Complete genome	2100077		AP012054.1	Human	Blood
NCTC13784	Complete genome	2178089		LS483462.1
WUSP067	Complete genome	2149841		CP039457.1	Pig	Brain
WUSP070	Complete genome	2290055		CP116957.1	Cattle	Feces
WUSP074	Complete genome	2371672		CP116958.1	Pig	Tonsil
WUSP082	Complete genome	2465671	unnamed (CP136944.1)	CP136943.1	Pig
100993126989	Contig	2044329		JAKVIG01	Human	Blood
AL101002	Contig	1993894		LJPL01	Duck	Brain
An908	Contig	2689636		JAFBIP01	Pig
D12033531	Contig	2076061		JAKVIF01	Human	Blood
ERR10149241_bin.14_MetaWRAP_v1.3_MAG	Contig	1987809		CAUFAI01	Human	Feces	O
ERR10960889_bin.13_MetaWRAP_v1.3_MAG	Contig	2050891		CATYET01	Human	Feces	O
ERR1190541-bin.6	Contig	2052892		CAJJLG01	Human	Gut	O
ERR1606358_bin.16_metaWRAP_v1.3_MAG	Contig	2036322		CAMDIY01	Pig	Gut	O
ERR9607198_bin.26_MetaWRAP_v1.3_MAG	Contig	1322333		CATWIW01	Human	Feces	O
NZ_Streptococcus_pasteurianus_SPSS39_a2_mod	Contig	2230217		CABHMV01
SGPN1	Contig	2006497		JBAWSZ01
SGPN2	Contig	2006228		JBAWTA01
SRR16280113_bin.42_MetaWRAP_v1.3_MAG	Contig	2044748		CAUGJJ01	Human	Feces	O
SRR17798009_bin.14_MetaWRAP_v1.3_MAG	Contig	1942963		CAUBCJ01	Human	Feces	O
Streptococcus_pasteurianus_SS_Bg39	Contig	2213859		CABHNL01
UMB0765	Contig	2362614		JASOPU01	Human	Urine
UMB3102-SG298	Contig	2196484		JASPBU01	Human	Urine
UMB8624A	Contig	2158488		JASOIL01	Human	Urine
WUSP068	Contig	2102863		JAWKHC01	Pig	Brain
WUSP069	Contig	2102863		JAWKHB01
WUSP079	Contig	2280561		JAWKGZ01	Pig	Tonsil
WUSP080	Contig	2280754		JAWKGY01	Pig	Tonsil
WUSP081	Contig	2280515		JAWKGX01	Pig	Tonsil
WUSP083	Contig	2118888		JAWKGW01	Pig	Tonsil
WUSP084	Contig	2102863		JAWKHA01	Pig	Brain
WUSP085	Contig	2118981		JAWKGV01	Pig	Tonsil
WUSP086	Contig	2118888		JAWKGU01	Pig	Tonsil
WUSP087	Contig	2118976		JAWKGT01	Pig	Tonsil
WUSP088	Contig	2118893		JAWKGS01	Pig	Tonsil
1001285H_161024_G5	Scaffold	2223435		JADPLU01	Human	Feces
651_SPAS	Scaffold	2140127		JUYN01	Human
AF04-14B	Scaffold	2054289		JAQCOY01	Human	Feces
AF04-26B	Scaffold	2069715		JAQCPC01	Human	Feces
AF13-3	Scaffold	2284527		JAQCUJ01	Human	Feces
AF13-35	Scaffold	2288394		QVEY01	Human	Feces
AM109-09	Scaffold	2238510		JAQDQV01	Human	Feces
AM21-19	Scaffold	2217913		QVEM01	Human	Feces
AM97-57	Scaffold	2094652		JAQESP01	Human	Feces
D17293137	Scaffold	2256695		JAKVIE01	Human	Blood
G02640-L1_cleanbin_000011	Scaffold	1073616		CAVBJF01	Monkey	Feces	O
GED7275A	Scaffold	2210566		LSRA01	Human	vagina
H07624-L1_cleanbin_000011	Scaffold	2324371		CAVABG01	Gorilla	Feces	O
MGYG-HGUT-00246	Scaffold	2159822		CABJFD01	Human	Gut
S22	Scaffold	2165406		JALGQU01	Human	Endocarditis
S37	Scaffold	2128209		JALGQT01	Human	Endocarditis
S43	Scaffold	2048966		JALGQS01	Human	Endocarditis

## Sheet: Supplementary Table 7
Supplementary Table 7. Genomic features of S. alactolyticus strains are available in GenBank.
Bacterial strain	Genome				Origin	Isolation source	Derived metagenome
	Assembly level	Length (bp)	Plasmid (accession no.)	Accession no.
LGM	Complete genome	1832198		CP114883.1	Pig	Gut	O
An1F4	Contig	1699682	unnamed1(CP114884.1) unnamed2(CP114885.1)	BRXN01	Pig
An823	Contig	1674970		JACJJH01	Gallus gallus
BL-178-WT-3A	Contig	1750188		VUNP01	Pig	Feces
BRZ_NE__bin29	Contig	1721254		CALVGA01	Chicken	Gut
dsm_us_coassembly__bin70	Contig	1565857		CANUBN01	Chicken	Feces
ET54	Contig	1735065		JADYVC01	Pig
ET56	Contig	1675446		JADYUO01	Pig		O
FGM	Contig	1698167		JAAXMT01	Gallus gallus		O
I03	Contig	2176064		CANCXB01
SUG1776	Contig	1593698		JAQYDV01	Pig	Feces	O
SUG2373	Contig	1531306		JAXFLC01	Pig	Feces	O
SUG684	Contig	1635813		JALFHL01	Pig	Feces	O
CTOTU7934	Scaffold	1295104		DAIOQS01	Monkey	Feces

## Sheet: Supplementary Table 8
Supplementary Table 8. Genomic features of S. ruminicola strains are available in GenBank.
Bacterial strain	Genome				Origin	Isolation source
	Assembly level	Length (bp)	Plasmid (accession no.)	Accession no.
CNU_77-47	Complete genome	1889674		CP121207.1	Cattle	Gut
CNU_77-61	Complete genome	1917833		CP046875.1	Goat	Gut
CNU_G2	Complete genome	2046950	p_CNU_G2(CP046920.1)	CP046919.1	Cattle	Gut
CNU_G3	Complete genome	1905827	p1_CNU_G3(CP046625.1)	CP046624.1	Cattle	Gut
